# Supplementary material for: Multi-Omics Insights into Disulfidptosis-Related Genes Reveal RPN1 as a Therapeutic Target for Liver Cancer
Source: Biomolecules. 2024 Jun 10;14(6):677. doi: 10.3390/biom14060677 (PMC11201601; doi:10.3390/biom14060677)
Supplement: Supplementary file 1 [file biomolecules-14-00677-s001.zip]

Archive with 96 entries (73 files):
- Figure S1.pdf
- Figure S2.pdf
- Figure S3.pdf
- Figure S4.pdf
- Figure S5.pdf
- Raw data/
- Raw data/HepG/
- Raw data/HepG/CCK8/
- Raw data/HepG/CCK8/CCK8.xlsx
- Raw data/HepG/clone/
- Raw data/HepG/clone/sh-Ctrl.png
- Raw data/HepG/clone/sh-RPN1.png
- Raw data/HepG/EDU/
- Raw data/HepG/EDU/23.7.10-edu/
- Raw data/HepG/EDU/23.7.10-edu/PK/
- Raw data/HepG/EDU/23.7.10-edu/PK/1.tif
- Raw data/HepG/EDU/23.7.10-edu/PK/2.tif
- Raw data/HepG/EDU/23.7.10-edu/PK/PLKO.1-2.tif
- Raw data/HepG/EDU/23.7.10-edu/rpn1/
- Raw data/HepG/EDU/23.7.10-edu/rpn1/1.tif
- Raw data/HepG/EDU/23.7.10-edu/rpn1/2.tif
- Raw data/HepG/EDU/23.7.10-edu/rpn1/RN-1.tif
- Raw data/HepG/Transwell/
- Raw data/HepG/Transwell/G2-PK_RAW_ch00.tif
- Raw data/HepG/Transwell/G2-RPN1-1_RAW_ch00.tif
- Raw data/HepG/WB/
- Raw data/HepG/WB/FIGA-1.jpg
- Raw data/HepG/WB/FigA-2.jpg
- Raw data/HepG/WB/FigB-1.jpg
- Raw data/HepG/WB/FigB-2.jpg
- Raw data/HepG/WB/FigD-1.jpg
- Raw data/HepG/WB/FigD-2.jpg
- Raw data/Huh 7/
- Raw data/Huh 7/cck8-rpn1-Huh7/
- Raw data/Huh 7/cck8-rpn1-Huh7/cck8-rpn1-PLC.xlsx
- Raw data/Huh 7/cck8-rpn1-Huh7/_20240110100129.jpg
- Raw data/Huh 7/cck8-rpn1-Huh7/_20240110100142.jpg
- Raw data/Huh 7/cck8-rpn1-Huh7/_20240110100149.jpg
- Raw data/Huh 7/EDU/
- Raw data/Huh 7/EDU/1/
- Raw data/Huh 7/EDU/1/2.tif
- Raw data/Huh 7/EDU/1/3.tif
- Raw data/Huh 7/EDU/1/MetaData/
- Raw data/Huh 7/EDU/1/MetaData/LeicaLogo.jpg
- Raw data/Huh 7/EDU/1/MetaData/Overlay003.xml
- Raw data/Huh 7/EDU/1/MetaData/Overlay003_Properties.xml
- Raw data/Huh 7/EDU/1/MetaData/Overlay003_Properties_WFIP_HWS3.xsl
- Raw data/Huh 7/EDU/1/Overlay003.tif
- Raw data/Huh 7/EDU/2/
- Raw data/Huh 7/EDU/2/1.tif
- Raw data/Huh 7/EDU/2/2.tif
- Raw data/Huh 7/EDU/2/MetaData/
- Raw data/Huh 7/EDU/2/MetaData/LeicaLogo.jpg
- Raw data/Huh 7/EDU/2/MetaData/Overlay004.xml
- Raw data/Huh 7/EDU/2/MetaData/Overlay004_Properties.xml
- Raw data/Huh 7/EDU/2/MetaData/Overlay004_Properties_WFIP_HWS3.xsl
- Raw data/Huh 7/EDU/2/Overlay004.tif
- Raw data/Huh 7/EDU/3/
- Raw data/Huh 7/EDU/3/1.tif
- Raw data/Huh 7/EDU/3/2.tif
- Raw data/Huh 7/EDU/3/MetaData/
- Raw data/Huh 7/EDU/3/MetaData/LeicaLogo.jpg
- Raw data/Huh 7/EDU/3/MetaData/Overlay005.xml
- Raw data/Huh 7/EDU/3/MetaData/Overlay005_Properties.xml
- Raw data/Huh 7/EDU/3/MetaData/Overlay005_Properties_WFIP_HWS3.xsl
- Raw data/Huh 7/EDU/3/Overlay005.tif
- Raw data/Huh 7/RPN1-Huh7-clone/
- Raw data/Huh 7/RPN1-Huh7-clone/_20240110101250.jpg
- Raw data/Huh 7/RPN1-Huh7-clone/_20240110101301.jpg
- Raw data/Huh 7/RPN1-Huh7-clone/_20240110101310.jpg
- Raw data/Huh 7/RPN1-Huh7-clone/_20240110101318.jpg
- Raw data/Huh 7/RPN1-Huh7-clone/_20240110101326.jpg
- Raw data/Huh 7/RPN1-Huh7-clone/_20240110101336.jpg
- Raw data/Huh 7/TRANSWELL-RPN1-CW/
- Raw data/Huh 7/TRANSWELL-RPN1-CW/MetaData/
- Raw data/Huh 7/TRANSWELL-RPN1-CW/MetaData/LeicaLogo.jpg
- Raw data/Huh 7/TRANSWELL-RPN1-CW/MetaData/Series001.xml
- Raw data/Huh 7/TRANSWELL-RPN1-CW/MetaData/Series001_Properties.xml
- Raw data/Huh 7/TRANSWELL-RPN1-CW/MetaData/Series001_Properties_WFIP_HWS3.xsl
- Raw data/Huh 7/TRANSWELL-RPN1-CW/MetaData/Series002.xml
- Raw data/Huh 7/TRANSWELL-RPN1-CW/MetaData/Series002_Properties.xml
- Raw data/Huh 7/TRANSWELL-RPN1-CW/MetaData/Series002_Properties_WFIP_HWS3.xsl
- Raw data/Huh 7/TRANSWELL-RPN1-CW/MetaData/Series003.xml
- Raw data/Huh 7/TRANSWELL-RPN1-CW/MetaData/Series003_Properties.xml
- Raw data/Huh 7/TRANSWELL-RPN1-CW/MetaData/Series003_Properties_WFIP_HWS3.xsl
- Raw data/Huh 7/TRANSWELL-RPN1-CW/PLKO.1-HUH7.tif
- Raw data/Huh 7/TRANSWELL-RPN1-CW/Series003_RAW_ch00.tif
- Raw data/Huh 7/TRANSWELL-RPN1-CW/SH-RPN1-HUH7.tif
- Raw data/Huh 7/WB/
- Raw data/Huh 7/WB/GAPDH.jpg
- Raw data/Huh 7/WB/rpn1-3.jpg
- Supplementary tables and figure legends.pdf
- Table S1.pdf
- Table S2.pdf
- Table S3.pdf
- Table S4.pdf
