# Supplementary material for: Multi-Omics Insights into Disulfidptosis-Related Genes Reveal RPN1 as a Therapeutic Target for Liver Cancer
Source: Biomolecules. 2024 Jun 10;14(6):677. doi: 10.3390/biom14060677 (PMC11201601; doi:10.3390/biom14060677)
Supplement: Supplementary file 1 [file biomolecules-14-00677-s001.zip › Raw data/HepG/CCK8/CCK8.xlsx]

## Sheet: Sheet1
Day	group	Odvalue
DAY-0	PK-1	0.193		RP-1	0.201
		0.199			0.208
		0.2			0.206
		0.2			0.193
		0.2			0.206
		0.198			0.204
DAY-2	PK-1	0.629		RP-1	0.791
		0.683			0.794
		0.693			0.81
		0.684			0.811
		0.641			0.795
		0.593			0.777
DAY-4	PK-1	1.194		RP-1	1.717
		1.491			1.805
		1.565			1.782
		1.419			1.825
		1.275			1.706
		0.896			1.551
