# Supplementary material for: Multi-Omics Insights into Disulfidptosis-Related Genes Reveal RPN1 as a Therapeutic Target for Liver Cancer
Source: Biomolecules. 2024 Jun 10;14(6):677. doi: 10.3390/biom14060677 (PMC11201601; doi:10.3390/biom14060677)
Supplement: Supplementary file 1 [file biomolecules-14-00677-s001.zip › Raw data/Huh 7/cck8-rpn1-Huh7/cck8-rpn1-PLC.xlsx]

## Sheet: Sheet1
DAY	group	DO值
0	PLKO.1	0.241		0	RPN1	0.232
		0.243				0.233
		0.243				0.238
		0.231				0.23
		0.232				0.23
		0.227				0.231
2	PLKO.1	0.404		2	RPN1	0.632
		0.407				0.592
		0.398				0.62
		0.404				0.549
		0.376				0.604
		0.348				0.545
4	PLKO.1	1.477		4	RPN1	2.582
		1.556				2.54
		1.501				2.692
		1.466				2.697
		1.437				2.609
		1.278				2.622
