# Supplementary material for: Multi-Omics Insights into Disulfidptosis-Related Genes Reveal RPN1 as a Therapeutic Target for Liver Cancer
Source: Biomolecules. 2024 Jun 10;14(6):677. doi: 10.3390/biom14060677 (PMC11201601; doi:10.3390/biom14060677)
Supplement: Supplementary file 1 [file biomolecules-14-00677-s001.zip › Raw data/Huh 7/EDU/3/MetaData/Overlay005.xml]

<?xml version="1.0"?>
<Data><Image TextDescription=""><Attachment Name="PreviewMarker" Application="LAS AF" IsPreviewImage="0"/><Attachment Name="HardwareSetting" Application="LAS AF" Software="LAS X 3.7.4.23463" HardwareServerVersion="Build 23463" SystemType="11" SystemTypeName="AF 6000" DataSourceType="1" DataSourceTypeName="Camera"><ATLCameraSettingDefinition VersionNumber="5" SpimMirrorMode="1" MirrorX="0" MirrorY="0" TheoCamSensorPixelSizeX="0.0000045390625" TheoCamSensorPixelSizeY="0.0000045390625" Gamma="1" Brightness="21" WhiteValue="4095" BlackValue="0" GainValue="4.989994" GainStringValue="0" IsGainUsedAsStringList="0" CanDoEMGain="0" CanDoColorSat="1" EMGainValue="0" OffsetValue="0" ColorSat="1" AutoBright="0" AutoExposure="0" AutoContrastGamma="70" BinningText="Bin1x1 (1920x1440)" LiveBinningText="Bin1x1 (1920x1440)" ScanMode="xy" ZUseMode="0" ZUseModeName="nothing" ZPosition="0" IsSuperZ="0" Begin="0" End="0" Sections="1" CycleCount="1" CycleTime="0" UseMaxIterationsForT="0" CompleteTime="0.105216999552965" IsTimeMinimizeEnabled="0" LastTCalcMode="3" ValidBeginStack="0" ValidEndStack="0" StackCalculationMode="2" StackCalculationModeName="System optimized step size" ZStackDirectionMode="1" ZStackDirectionModeName="Unidirectional" IsLinkedShadingEnabled="0" Magnification="20" CanDoTotalVideoMag="1" TotalVideoMag="14" AutofocusChannel="1" IsAutofocusOnStart="0" AutofocusRedoEveryNTimePoints="0" ObjectiveName="N PLAN L    20x/0.35 DRY " ObjectiveNumber="11506248" ObjectivePos="2" MicroscopeModel="DMIL" IsInverseMicroscopeModel="1" ShutterMode="1" ShutterModeSoftware="0" CanDoIndustryShuttering="0" Immersion="DRY" NumericalAperture="0.35" RefractionIndex="1" MountingMediumRefractionIndex="1" CoverslipThickness="0.00017" TubeOpticName="" TubeOpticPos="-1" TubeOpticPortMagPos="0" CanDoChangeSpeedAndPort="1" SpeedandPortIndex="0" SpeedandPort="4E+07" CanDoColorCapture="1" CanDoMicroScanning="0" CanDoDualLightMode="0" CanDoLiveBinning="1" IsLiveBinningActive="1" CanDoControlCooler="0" CanDoControlTemperature="0" CanDoFanControl="0" CanDoHotSpotCorrection="1" ThresholdHotspot="50" ExposureStartTimeHotspot="0.299844443798065" CanDoBrightnessCorrection="1" IsBrightnessCorrectionActive="0" SCMOSReadoutMode="0" CanDoEnhancedAcquisitionMode="0" CurrentLightSheetFilterPosition="0" BinningValuePrecise="1" BinningXValuePrecise="1" BinningYValuePrecise="1" ZStackUseMode="1" NbStepsForEDOF="10" MaxNbStepsForStartUp="20" CalcEDoFfromZStack="0" CalcEDoFfromZStackForStartUp="0" EnhancedAcquisitionHDREnable="0" EnhancedAcquisitionHDRAutomatic="1" EnhancedAcquisitionHDRContrast="1" EnhancedAcquisitionHDRBrightness="50" IsSequencerAdvancedUseEnabled="0" PortCameraPercentage="100" UserManagementUserName="UserManagementFeatureInactive"><Autofocus-config VersionNumber="1" Precision="2" FocusRange="0" ZUseMode="0" ZUseModeName="nothing" AFAnalyseType="4" AFAnalyseTypeName="FirstChannelOnly" WorkflowTimelapse="2" WorkflowTimelapseName="AllTime" WorkflowTimelapseIterator="1" WorkflowXY="2" WorkflowXYName="AllPos" WorkflowXYIterator="1" UseFixSliceNumber="0" AFSubsystem="0" AFSubsystemName="BaseAF" AFCOffset="-2" AFCAutonomousOffset="-2" AutoFocusMode="2" AutoFocusModeName="FirstChannelOnly" AutofocusChannel="1" AutofocusChannelName="2000" OptimalStepSize="3.16204032613838E-06" PositionDimension="122"/><AdditionalZPositionList/><Quantity Value="3.16204032613838E-06" Unit=""/><ZStackUseModeInfo ZStackUseMode="1" StackCalcMode="0" ValidBegin="0" ValidEnd="0" BeginValue="0" EndValue="0" NbSections="1"><Quantity Value="0" Unit=""/></ZStackUseModeInfo><WideFieldChannelConfigurator MicroscopeFamilyType="1" CameraName="DFC7000T-0361043721" CameraType="10" CameraNamePure="DFC7000 T" CameraColorCaptureMode="0" MaxChannelCount="1" CurrentChannelIndex="0" IsSequencerBoard="0" IsSequencerAdvancedBoard="0" IsTriggerCamera="1" IsAutoZControl="0" IsAutoTimeControl="0" IsAutoFluoControl="0" IsAutoIntensityControl="0" IsAutoExposureTimeControl="0" IsAutoWaveLength="0" eZUseMode="0" eStackFlowMode="2" IsUseSameExposureTime="0" SameExposureTime="0.010506" IsHighSpeedModeActive="0" IsSequencerUseEnabled="0" IsSequencerAdvancedUseEnabled="0" EStageAFCModeForSeqAdv="0" IsSimpleOperation="0" FastFilterWheel1="-1" FastFilterWheel2="-1" FastFilterWheel3="-1" FastFilterWheel4="-1" CanDoTIRF="0" TIRFPenetrationDepthMode="1" SameTIRFPenetrationDepthIndex="0" SameTIRFApertureValue="0" TIRFManualMode="0" IsTIRFFastIlluminationSwitchingActive="0" InTrigger="-1" OutTrigger="-1" InTriggerMode="-1" OutTriggerMode="-1" m_sInTrigger="-1" m_sInTriggerMode="-1" m_sInTriggerShowInGraph="1" m_sInTriggerRecordInEventlist="1" m_sInTriggerDescription="" m_sOutTrigger="-1" m_sOutTriggerMode="-1" m_sOutTriggerShowInGraph="1" m_sOutTriggerRecordInEventlist="1" m_sOutTriggerDescription="" m_sOutTriggerOnStart="-1" m_sOutTriggerOnStartMode="-1" m_sOutTriggerOnStartShowInGraph="1" m_sOutTriggerOnStartRecordInEventlist="1" m_sOutTriggerOnStartDescription="" m_sOutTriggerOnEnd="-1" m_sOutTriggerOnEndMode="-1" m_sOutTriggerOnEndShowInGraph="1" m_sOutTriggerOnEndRecordInEventlist="1" m_sOutTriggerOnEndDescription="" WFCCCameranRoiLeftHightX="0" WFCCCameranRoiLeftHightY="0" WFCCCameranRoiRightButtomX="1920" WFCCCameranRoiRightButtomY="1440" WFCCCameranRoiIsUsed="0" ILLEDCanDoChangeWavelength="0" ILLEDCanDoCombineWavelengths="1" ILLEDMaxWavelengths="0" ILLEDCanDoCombiLightSource="0" ILLEDUIMode="1" ILLEDCodedSliderPos="3" ExtensionMode="0" GISTAutoExpoControlConfig_IsEnabled="0" GISTAutoExpoControlConfig_MaxRegulatorValue="150" GISTAutoExpoControlConfig_MinRegulatorValue="1" GISTAutoExpoControlConfig_OverexposuredPixelsThreshold="5" CanDoOnlineShadingCorrection="1" OnlineShadingCorrectionDefinitionState="0" OnlineShadingCorrectionActivationState="0" OnlineShadingCorrectionNotificationsEnabled="0" CanDoDIC="0" CanDoCondenser="0" OnlineShadingCorrection="0" ObjectiveArtNo="11506248" ObjectiveName="N PLAN L 20 x" bIsDiaphragmStoreModeEnabled="0" bIsDICStoreModeEnabled="0" IsSimAcqActive="0" CanDoStageRotation="0" StageRotationAngle="0" CanDoColumnTilt="0" ColumnTiltAngle="0"><WideFieldChannelInfo Channel="2000" Active="1" FluoCubePos="1" Intensity="0" IntensityMode="-1" ExposureTime="0.01" ContrastingMethodName="" ContrastingMethod="-1" Gain="5" GainString="0" StringGainName="" EMGain="1" SpinDiskFilterSetPosition="0" SpinDiskUse="0" FluoChromeName="" UserDefName="New 1*" FluoCubeName="A" EmissionWavelength="425" DyeName="" LUT="P.Color 5" BackgroundLUT="" BlackValue="0.143443123275629" WhiteValue="1" GammaValue="1" SpinDiskFilterSetName="unknown" ColorGainValueR="2.73166232638889" ColorGainValueG="0" ColorGainValueB="15.1692708333333" WhiteBalanceBaseValueR="2.44411892361111" WhiteBalanceBaseValueG="0" WhiteBalanceBaseValueB="7.88845486111111" ColorWheelValueR="255" ColorWheelValueG="255" ColorWheelValueB="255" FFW_Excitation1Position="0" FFW_Excitation2Position="0" FFW_Emission1Position="0" FFW_Emission2Position="0" FFW_Excitation1PositionDev="0" FFW_Excitation2PositionDev="0" FFW_Emission1PositionDev="0" FFW_Emission2PositionDev="0" FFW_Excitation1FilterName="" FFW_Excitation2FilterName="" FFW_Emission1FilterName="" FFW_Emission2FilterName="" FieldDiaphragmValue="-1" ApertureDiaphragmValue="-1" OnlineShadingCorrectionReferenceID="-1" OnlineShadingCorrectionReferenceParentID="-1" FilteredOnlineShadingCorrectionReferenceID="-1" OnlineShadingCorrectionDefinitionState="-1" OnlineShadingCorrectionReferenceImageName="" TIRF_WaveLength="0" TIRF_Azimuth="0" TIRF_PenetrationDepthIndex="0" TIRF_Aperture="0" TIRF_PenetrationDepthFromAperture="0" TIRF_PenetrationDepth="0" TIRF_FastIlluminationSwitchingMode="2" TIRF_LaserIntensity="0" ILLEDMaxUsedChannels="0" ILLEDIsValid="0" TIRFFastIlluminationSwitchingMode="2" AFCApplicable="0" GIST_BackpumpingIntensity="0" GIST_BackpumpingEnabled="0" DICPos="0" DICLensName="" CondenserPos="0" CondenserLensName="" ObliqueMode="0" ObliqueValue="-1"/><AdvancedCameraFeatures Advanced_Camera_Features_Activated="1"><CameraFeature Name="Averaging" Camera_Feature_160_Value="2.000000" Camera_Feature_160_Enabled="0" Camera_Feature_160_UIEnabled="1"/><CameraFeature Name="Sharpening" Camera_Feature_400_Value="2.000000" Camera_Feature_400_Enabled="1" Camera_Feature_400_UIEnabled="1"/><CameraFeature Name="Color temperature" Camera_Feature_100020_Value="3200K" Camera_Feature_100020_Enabled="0" Camera_Feature_100020_UIEnabled="1"/><CameraFeature Name="Sensor Mode" Camera_Feature_100080_Value="Quality Mode (1 tap)" Camera_Feature_100080_Enabled="0" Camera_Feature_100080_UIEnabled="1"/><Ch0><CameraFeature Name="Black Balance" Camera_Feature_180_Value="0.000000" Camera_Feature_180_Enabled="0" Camera_Feature_180_UIEnabled="1"/></Ch0></AdvancedCameraFeatures></WideFieldChannelConfigurator><CameraFormat xDim="1920" yDim="1440" Resolution="12" IsGray="0" Binning="1" LiveBinning="1" ColorCaptureMode="0" SimAcqMode="1"/></ATLCameraSettingDefinition></Attachment><ImageDescription><Channels><ChannelDescription DataType="0" ChannelTag="3" Resolution="12" NameOfMeasuredQuantity="" Min="0.000000e+000" Max="4.095000e+003" Unit="" LUTName="Blue" IsLUTInverted="0" BytesInc="0" BitInc="0"></ChannelDescription><ChannelDescription DataType="0" ChannelTag="2" Resolution="12" NameOfMeasuredQuantity="" Min="0.000000e+000" Max="4.095000e+003" Unit="" LUTName="Green" IsLUTInverted="0" BytesInc="2" BitInc="0"></ChannelDescription><ChannelDescription DataType="0" ChannelTag="1" Resolution="12" NameOfMeasuredQuantity="" Min="0.000000e+000" Max="4.095000e+003" Unit="" LUTName="" IsLUTInverted="0" BytesInc="4" BitInc="0"></ChannelDescription><ChannelDescription DataType="0" ChannelTag="3" Resolution="12" NameOfMeasuredQuantity="" Min="0.000000e+000" Max="4.095000e+003" Unit="" LUTName="" IsLUTInverted="0" BytesInc="16588800" BitInc="0"></ChannelDescription><ChannelDescription DataType="0" ChannelTag="2" Resolution="12" NameOfMeasuredQuantity="" Min="0.000000e+000" Max="4.095000e+003" Unit="" LUTName="" IsLUTInverted="0" BytesInc="16588802" BitInc="0"></ChannelDescription><ChannelDescription DataType="0" ChannelTag="1" Resolution="12" NameOfMeasuredQuantity="" Min="0.000000e+000" Max="4.095000e+003" Unit="" LUTName="" IsLUTInverted="0" BytesInc="16588804" BitInc="0"></ChannelDescription></Channels><Dimensions><DimensionDescription DimID="1" NumberOfElements="1920" Origin="0.000000e+000" Length="6.221758e-004" Unit="m" BitInc="0" BytesInc="6"></DimensionDescription><DimensionDescription DimID="2" NumberOfElements="1440" Origin="0.000000e+000" Length="4.665508e-004" Unit="m" BitInc="0" BytesInc="11520"></DimensionDescription></Dimensions></ImageDescription><TimeStampList NumberOfTimeStamps="1">1da446a2e0829c0 </TimeStampList><Attachment Name="ChannelAttachment" Application="LAS AF"/><Attachment Name="ImageXMLDocument" Application="LAS AF"><RootNode/>
		</Attachment><Attachment Name="ViewerScaling" Application="LAS AF" Version="1.0"><ChannelScalingInfo BackgroundLutName="Gray" WhiteValue="1" BlackValue="0.137339160583051" GammaValue="1" Automatic="0"/><ChannelScalingInfo BackgroundLutName="Gray" WhiteValue="1" BlackValue="0.137339160583051" GammaValue="1" Automatic="0"/><ChannelScalingInfo BackgroundLutName="Gray" WhiteValue="1" BlackValue="0.137339160583051" GammaValue="1" Automatic="0"/><ChannelScalingInfo BackgroundLutName="Gray" WhiteValue="0.905388578265009" BlackValue="0.16175501135337" GammaValue="1" Automatic="0"/><ChannelScalingInfo BackgroundLutName="Gray" WhiteValue="0.905388578265009" BlackValue="0.16175501135337" GammaValue="1" Automatic="0"/><ChannelScalingInfo BackgroundLutName="Gray" WhiteValue="0.905388578265009" BlackValue="0.16175501135337" GammaValue="1" Automatic="0"/></Attachment></Image></Data>
